# Supplementary material for: Importance of base-pair opening for mismatch recognition
Source: Nucleic Acids Res. 2020 Oct 20;48(20):11322–34. doi: 10.1093/nar/gkaa896 (PMC7672436; doi:10.1093/nar/gkaa896)
Supplement: gkaa896_Supplemental_Files [file gkaa896_supplemental_files.zip]

Archive with 2 entries (2 files):
- DNAMismatches006_SD_PartA.pdf
- DNAMismatches006_SD_PartB.pdf
